# Supplementary material for: G-Quadruplex Linked DNA Guides Selective Transfection into Nucleolin-Overexpressing Cancer Cells
Source: Pharmaceutics. 2022 Oct 21;14(10):2247. doi: 10.3390/pharmaceutics14102247 (PMC9609445; doi:10.3390/pharmaceutics14102247)
Supplement: Supplementary file 1 [file pharmaceutics-14-02247-s001.zip]

Archive with 1 entries (1 files):
- pharmaceutics-1838194-supplementary.pdf
